# Supplementary material for: Livestock enclosures in drylands of Sub-Saharan Africa are overlooked hotspots of N2O emissions
Source: Nat Commun. 2020 Sep 15;11:4644. doi: 10.1038/s41467-020-18359-y (PMC7493980; doi:10.1038/s41467-020-18359-y)
Supplement: Supplementary file 3 — Supplementary Data [file 41467_2020_18359_MOESM3_ESM.xlsx]

## Sheet: Livestock data + calc
Total cattle,sheep, Goats Population (FAO)					Cattle unit in Arid/semi arid regions (the share of livestock in arid and semi-arid regions was calculated based on gridded information for the year 2010, GLW)	Cattle unit in Arid/semi arid regions (uncertainty range, lower boundary: 25%)	Cattle unit in Arid/semi arid regions (uncertainty range, upper boundary: 75%)	Total emission from boma in the year of abandonement (based on Fig. 2) in g N2O-N m-2 year-1	copy them one by one in next sheet_column B			Paste line 73 from next sheet															1961
Year	Item	Value	Years	total cattle unit per year					emission_based on median values 10: m2 BAL; 2.5: NB; 3.7: YB; 0.9: FMB; conversion N2O-N in N2O (Gg N2O-N yr-1 of all bomas abandoned in this year)	emission_based on lower boundary (Gg N2O-N yr-1 of all bomas abandoned in this year)	emission_based on upper boundary (Gg N2O-N yr-1 of all bomas abandoned in this year)	cumulative emission_by considering the past 40 years of boma creation and emissions from bomas for the repective years (median: 50% likeliness) (Gg N2O-N yr-1 considering the impact of all bomas being abandoned in the last 40 years)	cumulative emission_by considering the past 40 years of boma creation and emissions from bomas for the repective years (lower threshold: 25% likeliness) (Gg N2O-N yr-1 considering the impact of all bomas being abandoned in the last 40 years)	cumulative emission_by considering the past 40 years of boma creation and emissions from bomas for the repective years (upper threshold: 75% likeliness) (Gg N2O-N yr-1 considering the impact of all bomas being abandoned in the last 40 years)
1961	Cattle	122537096	1961	1.55306e+08	9.25675e+07	8.79392e+07	9.71959e+07	1.95405	1.72851	1.01688	2.43078	23.6722	13.9264	33.2901
1962	Cattle	124466332	1962	1.56998e+08	9.35762e+07	8.88974e+07	9.8255e+07		1.74734	1.02796	2.45727	23.6911	13.9375	33.3165
1963	Cattle	126462951	1963	1.59471e+08	9.50504e+07	9.02979e+07	9.98029e+07		1.77487	1.04416	2.49598	23.7374	13.9648	33.3817
1964	Cattle	130157876	1964	163834684	9.76511e+07	9.27685e+07	1.02534e+08	Total emission from boma per year (lower)	1.82343	1.07273	2.56427	23.828	14.018	33.5091
1965	Cattle	134024159	1965	1.68932e+08	1.00689e+08	9.56546e+07	1.05724e+08		1.88016	1.1061	2.64405	23.9665	14.0995	33.7039
1966	Cattle	134794695	1966	1.71188e+08	1.02034e+08	9.69323e+07	1.07136e+08	1.52905	1.90527	1.12087	2.67937	24.1139	14.1862	33.9112
1967	Cattle	138997455	1967	176421693	1.05153e+08	9.98957e+07	1.10411e+08		1.96352	1.15514	2.76128	24.2972	14.2941	34.1689
1968	Cattle	142563636	1968	1.81039e+08	1.07905e+08	1.0251e+08	1.133e+08		2.0149	1.18537	2.83354	24.5128	14.4209	34.4721
1969	Cattle	145602271	1969	1.84825e+08	1.10162e+08	1.04654e+08	1.1567e+08		2.05704	1.21016	2.8928	24.7449	14.5574	34.7985
1970	Cattle	148592035	1970	1.87829e+08	1.11953e+08	1.06355e+08	1.1755e+08	Total emission from boma per year (upper)	2.09048	1.22983	2.93983	24.9826	14.6973	35.1328
1971	Cattle	150742783	1971	190280721	1.13414e+08	1.07743e+08	1.19084e+08		2.11777	1.24588	2.9782	25.2203	14.8371	35.467
1972	Cattle	151796561	1972	1.90929e+08	1.138e+08	1.0811e+08	1.1949e+08	2.37905	2.12499	1.25013	2.98835	25.4396	14.9661	35.7754
1973	Cattle	152857269	1973	1.91797e+08	1.14318e+08	1.08602e+08	1.20034e+08		2.13465	1.25582	3.00193	25.645	15.087	36.0644
1974	Cattle	153680650	1974	1.92782e+08	1.14904e+08	1.09159e+08	1.2065e+08		2.1456	1.26226	3.01734	25.8436	15.2039	36.3437
1975	Cattle	156458619	1975	1.96904e+08	1.17361e+08	1.11493e+08	1.23229e+08		2.19148	1.28925	3.08186	26.0727	15.3386	36.6658
1976	Cattle	158341559	1976	1.99214e+08	1.18738e+08	1.12801e+08	1.24675e+08		2.21719	1.30437	3.11801	26.3134	15.4802	37.0043
1977	Cattle	161860216	1977	2.04524e+08	1.21903e+08	1.15808e+08	1.27999e+08		2.27629	1.33914	3.20113	26.5918	15.644	37.3958
1978	Cattle	166616766	1978	2.10874e+08	1.25688e+08	1.19404e+08	1.31973e+08		2.34696	1.38072	3.30052	26.9206	15.8374	37.8583
1979	Cattle	171602013	1979	2.16499e+08	1.29041e+08	1.22589e+08	1.35493e+08		2.40956	1.41755	3.38855	27.2843	16.0514	38.3696
1980	Cattle	172531828	1980	2.19084e+08	1.30582e+08	1.24053e+08	1.37111e+08		2.43834	1.43448	3.42902	27.6421	16.2619	38.8729
1981	Cattle	174438509	1981	221380134	1.3195e+08	1.25353e+08	1.38548e+08		2.46389	1.44951	3.46495	27.9887	16.4658	39.3603
1982	Cattle	178341863	1982	2.25867e+08	1.34625e+08	1.27893e+08	1.41356e+08		2.51383	1.47889	3.53518	28.3546	16.681	39.8748
1983	Cattle	179841800	1983	2.28099e+08	1.35955e+08	1.29157e+08	1.42752e+08		2.53867	1.4935	3.57011	28.7179	16.8948	40.3858
1984	Cattle	175341822	1984	2.22514e+08	1.32626e+08	1.25994e+08	1.39257e+08		2.47651	1.45693	3.48269	28.9879	17.0536	40.7655
1985	Cattle	176510621	1985	2.24852e+08	1.34019e+08	1.27318e+08	1.4072e+08		2.50253	1.47224	3.51929	29.2568	17.2118	41.1436
1986	Cattle	178489196	1986	2.27811e+08	1.35783e+08	1.28994e+08	1.42572e+08		2.53547	1.49162	3.56561	29.5536	17.3864	41.5609
1987	Cattle	176994949	1987	227820136	1.35789e+08	1.28999e+08	1.42578e+08		2.53557	1.49168	3.56575	29.8367	17.5529	41.959
1988	Cattle	180106199	1988	2.32356e+08	1.38492e+08	1.31567e+08	1.45417e+08		2.58605	1.52138	3.63674	30.1516	17.7382	42.4019
1989	Cattle	185050723	1989	2.39384e+08	1.42681e+08	1.35547e+08	1.49815e+08		2.66426	1.56739	3.74673	30.5313	17.9616	42.936
1990	Cattle	189029404	1990	2.43908e+08	1.45377e+08	1.38109e+08	1.52646e+08		2.71462	1.59701	3.81755	30.9389	18.2014	43.5091
1991	Cattle	192073563	1991	2.48242e+08	1.47961e+08	1.40563e+08	1.55359e+08		2.76286	1.62539	3.88539	31.3611	18.4498	44.1028
1992	Cattle	197904846	1992	2.54774e+08	1.51854e+08	1.44261e+08	1.59447e+08		2.83556	1.66816	3.98762	31.8227	18.7213	44.752
1993	Cattle	199190713	1993	2.55129e+08	1.52066e+08	1.44463e+08	1.59669e+08		2.83951	1.67049	3.99318	32.2548	18.9755	45.3596
1994	Cattle	200646899	1994	259849184	1.54879e+08	1.47135e+08	1.62623e+08		2.89204	1.70139	4.06705	32.6997	19.2373	45.9853
1995	Cattle	206023622	1995	2.66473e+08	1.58827e+08	1.50886e+08	1.66768e+08		2.96576	1.74476	4.17072	33.1911	19.5264	46.6764
1996	Cattle	209346085	1996	271780791	1.61991e+08	1.53891e+08	1.7009e+08		3.02484	1.77952	4.2538	33.709	19.8311	47.4047
1997	Cattle	215797012	1997	2.80556e+08	1.67221e+08	1.5886e+08	1.75582e+08		3.1225	1.83697	4.39114	34.2847	20.1697	48.2143
1998	Cattle	222984516	1998	2.89923e+08	1.72804e+08	1.64164e+08	1.81444e+08		3.22676	1.8983	4.53776	34.9242	20.5459	49.1135
1999	Cattle	232456129	1999	3.01715e+08	1.79833e+08	1.70841e+08	1.88824e+08		3.358	1.97552	4.72233	35.6444	20.9697	50.1265
2000	Cattle	232232254	2000	3.03212e+08	1.80725e+08	1.71689e+08	1.89761e+08		3.37466	1.98532	4.74575	36.3239	21.3694	51.082
2001	Cattle	236342859	2001	3.09695e+08	1.84589e+08	1.7536e+08	1.93818e+08		3.44681	2.02777	4.84723	37.0072	21.7714	52.0429
2002	Cattle	242110778	2002	3.17467e+08	1.89221e+08	1.7976e+08	1.98682e+08		3.53331	2.07865	4.96886	37.7287	22.1959	53.0576
2003	Cattle	247549716	2003	3.2467e+08	1.93515e+08	1.83839e+08	2.0319e+08		3.61348	2.12582	5.08161	38.4754	22.6351	54.1076
2004	Cattle	250190066	2004	3.30289e+08	1.96864e+08	1.8702e+08	2.06707e+08		3.67602	2.16261	5.16955	39.2234	23.0752	55.1595
2005	Cattle	258892323	2005	3.41436e+08	2.03507e+08	1.93332e+08	2.13683e+08		3.80007	2.23559	5.34401	40.0293	23.5493	56.2929
2006	Cattle	264251804	2006	3.47794e+08	2.07297e+08	1.96932e+08	2.17662e+08		3.87084	2.27722	5.44353	40.8418	24.0273	57.4355
2007	Cattle	277049128	2007	3.66522e+08	2.1846e+08	2.07537e+08	2.29383e+08		4.07928	2.39985	5.73666	41.7913	24.5859	58.7707
2008	Cattle	285870174	2008	377648786	2.25092e+08	2.13837e+08	2.36346e+08		4.20311	2.4727	5.9108	42.7928	25.1751	60.1792
2009	Cattle	291245497	2009	384745927	2.29322e+08	2.17856e+08	2.40788e+08		4.2821	2.51917	6.02189	43.7729	25.7517	61.5575
2010	Cattle	298289199	2010	394272760	2.35e+08	2.2325e+08	2.4675e+08		4.38813	2.58155	6.171	44.764	26.3347	62.9513
2011	Cattle	304852664	2011	4.03277e+08	2.40367e+08	2.28348e+08	2.52385e+08		4.48835	2.6405	6.31192	45.7725	26.928	64.3695
2012	Cattle	315706373	2012	4.178e+08	2.49023e+08	2.36572e+08	2.61474e+08		4.64998	2.73559	6.53923	46.8593	27.5674	65.8979
2013	Cattle	321280096	2013	4.27068e+08	2.54547e+08	2.4182e+08	2.67275e+08		4.75314	2.79628	6.6843	47.9702	28.2209	67.4601
2014	Cattle	328117679	2014	4.36318e+08	2.6006e+08	2.47057e+08	2.73064e+08		4.85609	2.85684	6.82907	49.0902	28.8798	69.0351
2015	Cattle	335858442	2015	4.44937e+08	2.65198e+08	2.51938e+08	2.78457e+08		4.95201	2.91327	6.96397	50.218	29.5433	70.6211	50.218
2016	Cattle	344262012	2016	4.56745e+08	2.72235e+08	2.58624e+08	2.85847e+08		5.08343	2.99059	7.14878	51.3851	30.2299	72.2624
2017	Cattle	346238951	2017	4.61258e+08	2.74926e+08	2.61179e+08	2.88672e+08		5.13366	3.02014	7.21942	52.5166	30.8956	73.8536
2018	Cattle	355694137	2018	4.73132e+08	2.82003e+08	2.67903e+08	2.96103e+08		5.26581	3.09789	7.40527	53.6813	31.5808	75.4916
1961	Goats	94254653
1962	Goats	94491955
1963	Goats	96875347
1964	Goats	98441141
1965	Goats	101041023
1966	Goats	103917248
1967	Goats	108262938
1968	Goats	111341781
1969	Goats	113333980
1970	Goats	115410745
1971	Goats	116125720
1972	Goats	117104124
1973	Goats	113876463
1974	Goats	115459265
1975	Goats	120004058
1976	Goats	122842188
1977	Goats	127919403
1978	Goats	135448239
1979	Goats	137641604
1980	Goats	141108352
1981	Goats	142184796
1982	Goats	145242914
1983	Goats	148998692
1984	Goats	144783869
1985	Goats	149193760
1986	Goats	155119633
1987	Goats	160991640
1988	Goats	168458689
1989	Goats	174981114
1990	Goats	176785181
1991	Goats	183615393
1992	Goats	186532859
1993	Goats	186102194
1994	Goats	198352400
1995	Goats	205985089
1996	Goats	213034789
1997	Goats	221344239
1998	Goats	228492576
1999	Goats	235649084
2000	Goats	243790371
2001	Goats	254896104
2002	Goats	262433736
2003	Goats	270335246
2004	Goats	282067934
2005	Goats	291283396
2006	Goats	293509042
2007	Goats	320306176
2008	Goats	332443663
2009	Goats	338357768
2010	Goats	348911827
2011	Goats	356512394
2012	Goats	372825227
2013	Goats	389093751
2014	Goats	397094624
2015	Goats	401894499
2016	Goats	415132169
2017	Goats	426257039
2018	Goats	438110974
1961	Sheep	135126153
1962	Sheep	133230530
1963	Sheep	134184178
1964	Sheep	137296515
1965	Sheep	143311749
1966	Sheep	150837351
1967	Sheep	153706728
1968	Sheep	157983286
1969	Sheep	161221845
1970	Sheep	159251340
1971	Sheep	160639846
1972	Sheep	156825440
1973	Sheep	158704400
1974	Sheep	158247775
1975	Sheep	163111673
1976	Sheep	163261810
1977	Sheep	170728069
1978	Sheep	174353418
1979	Sheep	176635374
1980	Sheep	184759023
1981	Sheep	186406579
1982	Sheep	187434274
1983	Sheep	188799089
1984	Sheep	185419021
1985	Sheep	189194909
1986	Sheep	190135309
1987	Sheep	194784669
1988	Sheep	197288062
1989	Sheep	205348424
1990	Sheep	207363709
1991	Sheep	209565246
1992	Sheep	211551500
1993	Sheep	205469083
1994	Sheep	216063595
1995	Sheep	217159060
1996	Sheep	224008153
1997	Sheep	231967371
1998	Sheep	240077977
1999	Sheep	249165671
2000	Sheep	253069651
2001	Sheep	258571721
2002	Sheep	265060463
2003	Sheep	269509751
2004	Sheep	278626294
2005	Sheep	286520226
2006	Sheep	291286216
2007	Sheep	306006654
2008	Sheep	310006621
2009	Sheep	316145242
2010	Sheep	322973100
2011	Sheep	332455736
2012	Sheep	341826759
2013	Sheep	351424269
2014	Sheep	360308825
2015	Sheep	361654674
2016	Sheep	372246616
2017	Sheep	378877605
2018	Sheep	383954675

## Sheet: Calculation lower boundary 
Years	emission	emission comes from X years before		Ratio of emission which comes from previous years
				1961		1962		1963		1964		1965		1966		1967		1968		1969		1970		1971		1972		1973		1974		1975		1976		1977		1978		1979		1980		1981		1982		1983
1961	1.01688	40	0.180173			1	1.01688	0.766723	0.779667	0.643653	0.65452	0.564803	0.574338	0.508837	0.517427	0.466501	0.474376	0.433048	0.440358	0.40576	0.41261	0.382958	0.389423	0.363537	0.369675	0.346741	0.352594	0.332028	0.337633	0.319002	0.324388	0.307366	0.312555	0.29689	0.301902	0.287393	0.292245	0.278733	0.283438	0.270793	0.275365	0.263481	0.267929	0.256717	0.261051	0.250438	0.254665	0.244587	0.248716
1962	1.02796	39	0.182531		0.183215			1	1.02796	0.766723	0.788163	0.643653	0.661652	0.564803	0.580596	0.508837	0.523066	0.466501	0.479546	0.433048	0.445157	0.40576	0.417107	0.382958	0.393667	0.363537	0.373703	0.346741	0.356436	0.332028	0.341312	0.319002	0.327923	0.307366	0.315961	0.29689	0.305191	0.287393	0.295429	0.278733	0.286527	0.270793	0.278366	0.263481	0.270849	0.256717	0.263896	0.250438	0.257441
1963	1.04416	38	0.184981		0.185613		0.183215			1	1.04416	0.766723	0.80058	0.643653	0.672075	0.564803	0.589743	0.508837	0.531306	0.466501	0.4871	0.433048	0.45217	0.40576	0.423678	0.382958	0.399868	0.363537	0.37959	0.346741	0.362052	0.332028	0.346689	0.319002	0.333089	0.307366	0.320939	0.29689	0.309999	0.287393	0.300083	0.278733	0.291041	0.270793	0.282751	0.263481	0.275116	0.256717	0.268053
1964	1.07273	37	0.18753		0.188104		0.185613		0.183215			1	1.07273	0.766723	0.822484	0.643653	0.690464	0.564803	0.605879	0.508837	0.545843	0.466501	0.500428	0.433048	0.464541	0.40576	0.43527	0.382958	0.410809	0.363537	0.389976	0.346741	0.371958	0.332028	0.356175	0.319002	0.342202	0.307366	0.32972	0.29689	0.318481	0.287393	0.308294	0.278733	0.299004	0.270793	0.290487	0.263481	0.282643
1965	1.1061	36	0.190185		0.190696		0.188104		0.185613		0.183215			1	1.1061	0.766723	0.848072	0.643653	0.711945	0.564803	0.624728	0.508837	0.562825	0.466501	0.515996	0.433048	0.478994	0.40576	0.448811	0.382958	0.42359	0.363537	0.402108	0.346741	0.383529	0.332028	0.367256	0.319002	0.352848	0.307366	0.339978	0.29689	0.328389	0.287393	0.317885	0.278733	0.308306	0.270793	0.299524
1966	1.12087	35	0.192952		0.193395		0.190696		0.188104		0.185613		0.183215			1	1.12087	0.766723	0.8594	0.643653	0.721454	0.564803	0.633073	0.508837	0.570342	0.466501	0.522889	0.433048	0.485392	0.40576	0.454806	0.382958	0.429248	0.363537	0.40748	0.346741	0.388652	0.332028	0.372161	0.319002	0.357562	0.307366	0.344519	0.29689	0.332776	0.287393	0.322131	0.278733	0.312424
1967	1.15514	34	0.19584		0.196209		0.193395		0.190696		0.188104		0.185613		0.183215			1	1.15514	0.766723	0.885674	0.643653	0.74351	0.564803	0.652427	0.508837	0.587779	0.466501	0.538874	0.433048	0.500231	0.40576	0.46871	0.382958	0.442371	0.363537	0.419937	0.346741	0.400534	0.332028	0.383539	0.319002	0.368493	0.307366	0.355051	0.29689	0.342949	0.287393	0.331979
1968	1.18537	33	0.198858		0.199146		0.196209		0.193395		0.190696		0.188104		0.185613		0.183215			1	1.18537	0.766723	0.908852	0.643653	0.762968	0.564803	0.669501	0.508837	0.603161	0.466501	0.552977	0.433048	0.513322	0.40576	0.480977	0.382958	0.453947	0.363537	0.430927	0.346741	0.411016	0.332028	0.393576	0.319002	0.378136	0.307366	0.364343	0.29689	0.351924
1969	1.21016	32	0.202017		0.202216		0.199146		0.196209		0.193395		0.190696		0.188104		0.185613		0.183215			1	1.21016	0.766723	0.927858	0.643653	0.778923	0.564803	0.683502	0.508837	0.615774	0.466501	0.564541	0.433048	0.524057	0.40576	0.491035	0.382958	0.46344	0.363537	0.439938	0.346741	0.419611	0.332028	0.401806	0.319002	0.386044	0.307366	0.371962
1970	1.22983	31	0.205327		0.205428		0.202216		0.199146		0.196209		0.193395		0.190696		0.188104		0.185613		0.183215			1	1.22983	0.766723	0.942943	0.643653	0.791587	0.564803	0.694614	0.508837	0.625786	0.466501	0.573719	0.433048	0.532577	0.40576	0.499018	0.382958	0.470975	0.363537	0.447091	0.346741	0.426434	0.332028	0.408339	0.319002	0.39232
1971	1.24588	30	0.208801		0.208793		0.205428		0.202216		0.199146		0.196209		0.193395		0.190696		0.188104		0.185613		0.183215			1	1.24588	0.766723	0.955249	0.643653	0.801918	0.564803	0.703679	0.508837	0.633952	0.466501	0.581206	0.433048	0.539527	0.40576	0.505531	0.382958	0.477122	0.363537	0.452926	0.346741	0.431999	0.332028	0.413668
1972	1.25013	29	0.212452		0.212326		0.208793		0.205428		0.202216		0.199146		0.196209		0.193395		0.190696		0.188104		0.185613		0.183215			1	1.25013	0.766723	0.958505	0.643653	0.804651	0.564803	0.706078	0.508837	0.636113	0.466501	0.583188	0.433048	0.541366	0.40576	0.507254	0.382958	0.478748	0.363537	0.45447	0.346741	0.433471
1973	1.25582	28	0.216296		0.216038		0.212326		0.208793		0.205428		0.202216		0.199146		0.196209		0.193395		0.190696		0.188104		0.185613		0.183215			1	1.25582	0.766723	0.962863	0.643653	0.80831	0.564803	0.709288	0.508837	0.639005	0.466501	0.585839	0.433048	0.543828	0.40576	0.50956	0.382958	0.480924	0.363537	0.456536
1974	1.26226	27	0.220351		0.219947		0.216038		0.212326		0.208793		0.205428		0.202216		0.199146		0.196209		0.193395		0.190696		0.188104		0.185613		0.183215			1	1.26226	0.766723	0.967804	0.643653	0.812458	0.564803	0.712928	0.508837	0.642285	0.466501	0.588845	0.433048	0.546618	0.40576	0.512175	0.382958	0.483392
1975	1.28925	26	0.224636		0.224071		0.219947		0.216038		0.212326		0.208793		0.205428		0.202216		0.199146		0.196209		0.193395		0.190696		0.188104		0.185613		0.183215			1	1.28925	0.766723	0.988498	0.643653	0.82983	0.564803	0.728172	0.508837	0.656018	0.466501	0.601436	0.433048	0.558306	0.40576	0.523126
1976	1.30437	25	0.229175		0.228428		0.224071		0.219947		0.216038		0.212326		0.208793		0.205428		0.202216		0.199146		0.196209		0.193395		0.190696		0.188104		0.185613		0.183215			1	1.30437	0.766723	1.00009	0.643653	0.839564	0.564803	0.736714	0.508837	0.663714	0.466501	0.608491	0.433048	0.564856
1977	1.33914	24	0.233992		0.233044		0.228428		0.224071		0.219947		0.216038		0.212326		0.208793		0.205428		0.202216		0.199146		0.196209		0.193395		0.190696		0.188104		0.185613		0.183215			1	1.33914	0.766723	1.02675	0.643653	0.861945	0.564803	0.756353	0.508837	0.681407	0.466501	0.624712
1978	1.38072	23	0.239118		0.237942		0.233044		0.228428		0.224071		0.219947		0.216038		0.212326		0.208793		0.205428		0.202216		0.199146		0.196209		0.193395		0.190696		0.188104		0.185613		0.183215			1	1.38072	0.766723	1.05863	0.643653	0.888707	0.564803	0.779836	0.508837	0.702563
1979	1.41755	22	0.244587		0.243155		0.237942		0.233044		0.228428		0.224071		0.219947		0.216038		0.212326		0.208793		0.205428		0.202216		0.199146		0.196209		0.193395		0.190696		0.188104		0.185613		0.183215			1	1.41755	0.766723	1.08687	0.643653	0.912411	0.564803	0.800636
1980	1.43448	21	0.250438		0.248716		0.243155		0.237942		0.233044		0.228428		0.224071		0.219947		0.216038		0.212326		0.208793		0.205428		0.202216		0.199146		0.196209		0.193395		0.190696		0.188104		0.185613		0.183215			1	1.43448	0.766723	1.09985	0.643653	0.923308
1981	1.44951	20	0.256717		0.254665		0.248716		0.243155		0.237942		0.233044		0.228428		0.224071		0.219947		0.216038		0.212326		0.208793		0.205428		0.202216		0.199146		0.196209		0.193395		0.190696		0.188104		0.185613		0.183215			1	1.44951	0.766723	1.11137
1982	1.47889	19	0.263481		0.261051		0.254665		0.248716		0.243155		0.237942		0.233044		0.228428		0.224071		0.219947		0.216038		0.212326		0.208793		0.205428		0.202216		0.199146		0.196209		0.193395		0.190696		0.188104		0.185613		0.183215			1	1.47889
1983	1.4935	18	0.270793		0.267929		0.261051		0.254665		0.248716		0.243155		0.237942		0.233044		0.228428		0.224071		0.219947		0.216038		0.212326		0.208793		0.205428		0.202216		0.199146		0.196209		0.193395		0.190696		0.188104		0.185613		0.183215
1984	1.45693	17	0.278733		0.275365		0.267929		0.261051		0.254665		0.248716		0.243155		0.237942		0.233044		0.228428		0.224071		0.219947		0.216038		0.212326		0.208793		0.205428		0.202216		0.199146		0.196209		0.193395		0.190696		0.188104		0.185613		0.183215
1985	1.47224	16	0.287393		0.283438		0.275365		0.267929		0.261051		0.254665		0.248716		0.243155		0.237942		0.233044		0.228428		0.224071		0.219947		0.216038		0.212326		0.208793		0.205428		0.202216		0.199146		0.196209		0.193395		0.190696		0.188104		0.185613
1986	1.49162	15	0.29689		0.292245		0.283438		0.275365		0.267929		0.261051		0.254665		0.248716		0.243155		0.237942		0.233044		0.228428		0.224071		0.219947		0.216038		0.212326		0.208793		0.205428		0.202216		0.199146		0.196209		0.193395		0.190696		0.188104
1987	1.49168	14	0.307366		0.301902		0.292245		0.283438		0.275365		0.267929		0.261051		0.254665		0.248716		0.243155		0.237942		0.233044		0.228428		0.224071		0.219947		0.216038		0.212326		0.208793		0.205428		0.202216		0.199146		0.196209		0.193395		0.190696
1988	1.52138	13	0.319002		0.312555		0.301902		0.292245		0.283438		0.275365		0.267929		0.261051		0.254665		0.248716		0.243155		0.237942		0.233044		0.228428		0.224071		0.219947		0.216038		0.212326		0.208793		0.205428		0.202216		0.199146		0.196209		0.193395
1989	1.56739	12	0.332028		0.324388		0.312555		0.301902		0.292245		0.283438		0.275365		0.267929		0.261051		0.254665		0.248716		0.243155		0.237942		0.233044		0.228428		0.224071		0.219947		0.216038		0.212326		0.208793		0.205428		0.202216		0.199146		0.196209
1990	1.59701	11	0.346741		0.337633		0.324388		0.312555		0.301902		0.292245		0.283438		0.275365		0.267929		0.261051		0.254665		0.248716		0.243155		0.237942		0.233044		0.228428		0.224071		0.219947		0.216038		0.212326		0.208793		0.205428		0.202216		0.199146
1991	1.62539	10	0.363537		0.352594		0.337633		0.324388		0.312555		0.301902		0.292245		0.283438		0.275365		0.267929		0.261051		0.254665		0.248716		0.243155		0.237942		0.233044		0.228428		0.224071		0.219947		0.216038		0.212326		0.208793		0.205428		0.202216
1992	1.66816	9	0.382958		0.369675		0.352594		0.337633		0.324388		0.312555		0.301902		0.292245		0.283438		0.275365		0.267929		0.261051		0.254665		0.248716		0.243155		0.237942		0.233044		0.228428		0.224071		0.219947		0.216038		0.212326		0.208793		0.205428
1993	1.67049	8	0.40576		0.389423		0.369675		0.352594		0.337633		0.324388		0.312555		0.301902		0.292245		0.283438		0.275365		0.267929		0.261051		0.254665		0.248716		0.243155		0.237942		0.233044		0.228428		0.224071		0.219947		0.216038		0.212326		0.208793
1994	1.70139	7	0.433048		0.41261		0.389423		0.369675		0.352594		0.337633		0.324388		0.312555		0.301902		0.292245		0.283438		0.275365		0.267929		0.261051		0.254665		0.248716		0.243155		0.237942		0.233044		0.228428		0.224071		0.219947		0.216038		0.212326
1995	1.74476	6	0.466501		0.440358		0.41261		0.389423		0.369675		0.352594		0.337633		0.324388		0.312555		0.301902		0.292245		0.283438		0.275365		0.267929		0.261051		0.254665		0.248716		0.243155		0.237942		0.233044		0.228428		0.224071		0.219947		0.216038
1996	1.77952	5	0.508837		0.474376		0.440358		0.41261		0.389423		0.369675		0.352594		0.337633		0.324388		0.312555		0.301902		0.292245		0.283438		0.275365		0.267929		0.261051		0.254665		0.248716		0.243155		0.237942		0.233044		0.228428		0.224071		0.219947
1997	1.83697	4	0.564803		0.517427		0.474376		0.440358		0.41261		0.389423		0.369675		0.352594		0.337633		0.324388		0.312555		0.301902		0.292245		0.283438		0.275365		0.267929		0.261051		0.254665		0.248716		0.243155		0.237942		0.233044		0.228428		0.224071
1998	1.8983	3	0.643653		0.574338		0.517427		0.474376		0.440358		0.41261		0.389423		0.369675		0.352594		0.337633		0.324388		0.312555		0.301902		0.292245		0.283438		0.275365		0.267929		0.261051		0.254665		0.248716		0.243155		0.237942		0.233044		0.228428
1999	1.97552	2	0.766723		0.65452		0.574338		0.517427		0.474376		0.440358		0.41261		0.389423		0.369675		0.352594		0.337633		0.324388		0.312555		0.301902		0.292245		0.283438		0.275365		0.267929		0.261051		0.254665		0.248716		0.243155		0.237942		0.233044
2000	1.98532	1	1		0.779667		0.65452		0.574338		0.517427		0.474376		0.440358		0.41261		0.389423		0.369675		0.352594		0.337633		0.324388		0.312555		0.301902		0.292245		0.283438		0.275365		0.267929		0.261051		0.254665		0.248716		0.243155		0.237942
2001	2.02777				1.01688		0.779667		0.65452		0.574338		0.517427		0.474376		0.440358		0.41261		0.389423		0.369675		0.352594		0.337633		0.324388		0.312555		0.301902		0.292245		0.283438		0.275365		0.267929		0.261051		0.254665		0.248716		0.243155
2002	2.07865				1.01688		1.02796		1.04416		1.07273		1.1061		1.12087		1.15514		1.18537		1.21016		1.22983		1.24588		1.25013		1.25582		1.26226		1.28925		1.30437		1.33914		1.38072		1.41755		1.43448		1.44951		1.47889		1.4935
2003	2.12582
2004	2.16261
2005	2.23559
2006	2.27722
2007	2.39985
2008	2.4727
2009	2.51917
2010	2.58155
2011	2.6405
2012	2.73559
2013	2.79628
2014	2.85684
2015	2.91327
2016	2.99059
2017	3.02014
2018	3.09789
					Results
					1961	1962	1963	1964	1965	1966	1967	1968	1969	1970	1971	1972	1973	1974	1975	1976	1977	1978	1979	1980	1981	1982	1983	1984	1985	1986	1987	1988	1989	1990	1991	1992	1993	1994	1995	1996	1997	1998	1999	2000	2001	2002	2003	2004	2005
					13.9264	13.9375	13.9648	14.018	14.0995	14.1862	14.2941	14.4209	14.5574	14.6973	14.8371	14.9661	15.087	15.2039	15.3386	15.4802	15.644	15.8374	16.0514	16.2619	16.4658	16.681	16.8948	17.0536	17.2118	17.3864	17.5529	17.7382	17.9616	18.2014	18.4498	18.7213	18.9755	19.2373	19.5264	19.8311	20.1697	20.5459	20.9697	21.3694	21.7714	22.1959	22.6351	23.0752	23.5493
[truncated: 70 more columns]

## Sheet: Calculation median boundary
Years	emission	Share of emission comes from X years before (based on formula in Fig. 2)		Ratio of emission which comes from previous years
				1961		1962		1963		1964		1965		1966		1967		1968		1969		1970		1971		1972		1973		1974		1975		1976		1977		1978		1979		1980		1981		1982		1983
1961	1.72851	40	0.180173			1	1.72851	0.766723	1.32529	0.643653	1.11256	0.564803	0.976265	0.508837	0.879528	0.466501	0.806349	0.433048	0.748525	0.40576	0.701359	0.382958	0.661945	0.363537	0.628376	0.346741	0.599343	0.332028	0.573912	0.319002	0.551397	0.307366	0.531284	0.29689	0.513175	0.287393	0.49676	0.278733	0.481791	0.270793	0.468068	0.263481	0.455429	0.256717	0.443738	0.250438	0.432883	0.244587	0.422769
1962	1.74734	39	0.182531		0.311431			1	1.74734	0.766723	1.33973	0.643653	1.12468	0.564803	0.986903	0.508837	0.889112	0.466501	0.815136	0.433048	0.756682	0.40576	0.709002	0.382958	0.669158	0.363537	0.635224	0.346741	0.605874	0.332028	0.580165	0.319002	0.557406	0.307366	0.537073	0.29689	0.518767	0.287393	0.502173	0.278733	0.487041	0.270793	0.473168	0.263481	0.460391	0.256717	0.448573	0.250438	0.4376
1963	1.77487	38	0.184981		0.315506		0.311431			1	1.77487	0.766723	1.36083	0.643653	1.1424	0.564803	1.00245	0.508837	0.903119	0.466501	0.827978	0.433048	0.768602	0.40576	0.720171	0.382958	0.6797	0.363537	0.645231	0.346741	0.615419	0.332028	0.589305	0.319002	0.566187	0.307366	0.545535	0.29689	0.52694	0.287393	0.510084	0.278733	0.494714	0.270793	0.480623	0.263481	0.467644	0.256717	0.45564
1964	1.82343	37	0.18753		0.319741		0.315506		0.311431			1	1.82343	0.766723	1.39807	0.643653	1.17366	0.564803	1.02988	0.508837	0.927829	0.466501	0.850632	0.433048	0.789632	0.40576	0.739875	0.382958	0.698297	0.363537	0.662885	0.346741	0.632257	0.332028	0.605429	0.319002	0.581678	0.307366	0.560461	0.29689	0.541357	0.287393	0.52404	0.278733	0.508249	0.270793	0.493773	0.263481	0.480439
1965	1.88016	36	0.190185		0.324147		0.319741		0.315506		0.311431			1	1.88016	0.766723	1.44156	0.643653	1.21017	0.564803	1.06192	0.508837	0.956694	0.466501	0.877095	0.433048	0.814198	0.40576	0.762894	0.382958	0.720022	0.363537	0.683508	0.346741	0.651927	0.332028	0.624264	0.319002	0.599775	0.307366	0.577897	0.29689	0.558199	0.287393	0.540344	0.278733	0.524061	0.270793	0.509134
1966	1.90527	35	0.192952		0.328735		0.324147		0.319741		0.315506		0.311431			1	1.90527	0.766723	1.46082	0.643653	1.22633	0.564803	1.0761	0.508837	0.969473	0.466501	0.888811	0.433048	0.825073	0.40576	0.773084	0.382958	0.729639	0.363537	0.692638	0.346741	0.660635	0.332028	0.632603	0.319002	0.607786	0.307366	0.585616	0.29689	0.565655	0.287393	0.547561	0.278733	0.531061
1967	1.96352	34	0.19584		0.333518		0.328735		0.324147		0.319741		0.315506		0.311431			1	1.96352	0.766723	1.50548	0.643653	1.26383	0.564803	1.109	0.508837	0.999112	0.466501	0.915984	0.433048	0.850297	0.40576	0.796718	0.382958	0.751945	0.363537	0.713813	0.346741	0.680832	0.332028	0.651943	0.319002	0.626367	0.307366	0.603519	0.29689	0.582948	0.287393	0.564301
1968	2.0149	33	0.198858		0.338511		0.333518		0.328735		0.324147		0.319741		0.315506		0.311431			1	2.0149	0.766723	1.54487	0.643653	1.2969	0.564803	1.13802	0.508837	1.02526	0.466501	0.939955	0.433048	0.872549	0.40576	0.817568	0.382958	0.771624	0.363537	0.732493	0.346741	0.698649	0.332028	0.669004	0.319002	0.642759	0.307366	0.619314	0.29689	0.598204
1969	2.05704	32	0.202017		0.343728		0.338511		0.333518		0.328735		0.324147		0.319741		0.315506		0.311431			1	2.05704	0.766723	1.57718	0.643653	1.32402	0.564803	1.16182	0.508837	1.0467	0.466501	0.959611	0.433048	0.890796	0.40576	0.834665	0.382958	0.78776	0.363537	0.747811	0.346741	0.713259	0.332028	0.682994	0.319002	0.656201	0.307366	0.632265
1970	2.09048	31	0.205327		0.349188		0.343728		0.338511		0.333518		0.328735		0.324147		0.319741		0.315506		0.311431			1	2.09048	0.766723	1.60282	0.643653	1.34555	0.564803	1.18071	0.508837	1.06372	0.466501	0.975213	0.433048	0.905279	0.40576	0.848236	0.382958	0.800568	0.363537	0.759969	0.346741	0.724856	0.332028	0.694099	0.319002	0.666869
1971	2.11777	30	0.208801		0.354909		0.349188		0.343728		0.338511		0.333518		0.328735		0.324147		0.319741		0.315506		0.311431			1	2.11777	0.766723	1.62374	0.643653	1.36311	0.564803	1.19612	0.508837	1.0776	0.466501	0.98794	0.433048	0.917093	0.40576	0.859305	0.382958	0.811015	0.363537	0.769887	0.346741	0.734315	0.332028	0.703157
1972	2.12499	29	0.212452		0.360913		0.354909		0.349188		0.343728		0.338511		0.333518		0.328735		0.324147		0.319741		0.315506		0.311431			1	2.12499	0.766723	1.62928	0.643653	1.36775	0.564803	1.2002	0.508837	1.08127	0.466501	0.991308	0.433048	0.92022	0.40576	0.862235	0.382958	0.81378	0.363537	0.772511	0.346741	0.736818
1973	2.13465	28	0.216296		0.367224		0.360913		0.354909		0.349188		0.343728		0.338511		0.333518		0.328735		0.324147		0.319741		0.315506		0.311431			1	2.13465	0.766723	1.63668	0.643653	1.37397	0.564803	1.20565	0.508837	1.08619	0.466501	0.995814	0.433048	0.924403	0.40576	0.866155	0.382958	0.81748	0.363537	0.776024
1974	2.1456	27	0.220351		0.373869		0.367224		0.360913		0.354909		0.349188		0.343728		0.338511		0.333518		0.328735		0.324147		0.319741		0.315506		0.311431			1	2.1456	0.766723	1.64508	0.643653	1.38102	0.564803	1.21184	0.508837	1.09176	0.466501	1.00092	0.433048	0.929147	0.40576	0.8706	0.382958	0.821675
1975	2.19148	26	0.224636		0.380877		0.373869		0.367224		0.360913		0.354909		0.349188		0.343728		0.338511		0.333518		0.328735		0.324147		0.319741		0.315506		0.311431			1	2.19148	0.766723	1.68026	0.643653	1.41055	0.564803	1.23775	0.508837	1.11511	0.466501	1.02233	0.433048	0.949014	0.40576	0.889215
1976	2.21719	25	0.229175		0.388285		0.380877		0.373869		0.367224		0.360913		0.354909		0.349188		0.343728		0.338511		0.333518		0.328735		0.324147		0.319741		0.315506		0.311431			1	2.21719	0.766723	1.69997	0.643653	1.4271	0.564803	1.25227	0.508837	1.12819	0.466501	1.03432	0.433048	0.960147
1977	2.27629	24	0.233992		0.39613		0.388285		0.380877		0.373869		0.367224		0.360913		0.354909		0.349188		0.343728		0.338511		0.333518		0.328735		0.324147		0.319741		0.315506		0.311431			1	2.27629	0.766723	1.74529	0.643653	1.46514	0.564803	1.28566	0.508837	1.15826	0.466501	1.06189
1978	2.34696	23	0.239118		0.404457		0.39613		0.388285		0.380877		0.373869		0.367224		0.360913		0.354909		0.349188		0.343728		0.338511		0.333518		0.328735		0.324147		0.319741		0.315506		0.311431			1	2.34696	0.766723	1.79947	0.643653	1.51063	0.564803	1.32557	0.508837	1.19422
1979	2.40956	22	0.244587		0.413317		0.404457		0.39613		0.388285		0.380877		0.373869		0.367224		0.360913		0.354909		0.349188		0.343728		0.338511		0.333518		0.328735		0.324147		0.319741		0.315506		0.311431			1	2.40956	0.766723	1.84747	0.643653	1.55092	0.564803	1.36093
1980	2.43834	21	0.250438		0.422769		0.413317		0.404457		0.39613		0.388285		0.380877		0.373869		0.367224		0.360913		0.354909		0.349188		0.343728		0.338511		0.333518		0.328735		0.324147		0.319741		0.315506		0.311431			1	2.43834	0.766723	1.86953	0.643653	1.56945
1981	2.46389	20	0.256717		0.432883		0.422769		0.413317		0.404457		0.39613		0.388285		0.380877		0.373869		0.367224		0.360913		0.354909		0.349188		0.343728		0.338511		0.333518		0.328735		0.324147		0.319741		0.315506		0.311431			1	2.46389	0.766723	1.88912
1982	2.51383	19	0.263481		0.443738		0.432883		0.422769		0.413317		0.404457		0.39613		0.388285		0.380877		0.373869		0.367224		0.360913		0.354909		0.349188		0.343728		0.338511		0.333518		0.328735		0.324147		0.319741		0.315506		0.311431			1	2.51383
1983	2.53867	18	0.270793		0.455429		0.443738		0.432883		0.422769		0.413317		0.404457		0.39613		0.388285		0.380877		0.373869		0.367224		0.360913		0.354909		0.349188		0.343728		0.338511		0.333518		0.328735		0.324147		0.319741		0.315506		0.311431
1984	2.47651	17	0.278733		0.468068		0.455429		0.443738		0.432883		0.422769		0.413317		0.404457		0.39613		0.388285		0.380877		0.373869		0.367224		0.360913		0.354909		0.349188		0.343728		0.338511		0.333518		0.328735		0.324147		0.319741		0.315506		0.311431
1985	2.50253	16	0.287393		0.481791		0.468068		0.455429		0.443738		0.432883		0.422769		0.413317		0.404457		0.39613		0.388285		0.380877		0.373869		0.367224		0.360913		0.354909		0.349188		0.343728		0.338511		0.333518		0.328735		0.324147		0.319741		0.315506
1986	2.53547	15	0.29689		0.49676		0.481791		0.468068		0.455429		0.443738		0.432883		0.422769		0.413317		0.404457		0.39613		0.388285		0.380877		0.373869		0.367224		0.360913		0.354909		0.349188		0.343728		0.338511		0.333518		0.328735		0.324147		0.319741
1987	2.53557	14	0.307366		0.513175		0.49676		0.481791		0.468068		0.455429		0.443738		0.432883		0.422769		0.413317		0.404457		0.39613		0.388285		0.380877		0.373869		0.367224		0.360913		0.354909		0.349188		0.343728		0.338511		0.333518		0.328735		0.324147
1988	2.58605	13	0.319002		0.531284		0.513175		0.49676		0.481791		0.468068		0.455429		0.443738		0.432883		0.422769		0.413317		0.404457		0.39613		0.388285		0.380877		0.373869		0.367224		0.360913		0.354909		0.349188		0.343728		0.338511		0.333518		0.328735
1989	2.66426	12	0.332028		0.551397		0.531284		0.513175		0.49676		0.481791		0.468068		0.455429		0.443738		0.432883		0.422769		0.413317		0.404457		0.39613		0.388285		0.380877		0.373869		0.367224		0.360913		0.354909		0.349188		0.343728		0.338511		0.333518
1990	2.71462	11	0.346741		0.573912		0.551397		0.531284		0.513175		0.49676		0.481791		0.468068		0.455429		0.443738		0.432883		0.422769		0.413317		0.404457		0.39613		0.388285		0.380877		0.373869		0.367224		0.360913		0.354909		0.349188		0.343728		0.338511
1991	2.76286	10	0.363537		0.599343		0.573912		0.551397		0.531284		0.513175		0.49676		0.481791		0.468068		0.455429		0.443738		0.432883		0.422769		0.413317		0.404457		0.39613		0.388285		0.380877		0.373869		0.367224		0.360913		0.354909		0.349188		0.343728
1992	2.83556	9	0.382958		0.628376		0.599343		0.573912		0.551397		0.531284		0.513175		0.49676		0.481791		0.468068		0.455429		0.443738		0.432883		0.422769		0.413317		0.404457		0.39613		0.388285		0.380877		0.373869		0.367224		0.360913		0.354909		0.349188
1993	2.83951	8	0.40576		0.661945		0.628376		0.599343		0.573912		0.551397		0.531284		0.513175		0.49676		0.481791		0.468068		0.455429		0.443738		0.432883		0.422769		0.413317		0.404457		0.39613		0.388285		0.380877		0.373869		0.367224		0.360913		0.354909
1994	2.89204	7	0.433048		0.701359		0.661945		0.628376		0.599343		0.573912		0.551397		0.531284		0.513175		0.49676		0.481791		0.468068		0.455429		0.443738		0.432883		0.422769		0.413317		0.404457		0.39613		0.388285		0.380877		0.373869		0.367224		0.360913
1995	2.96576	6	0.466501		0.748525		0.701359		0.661945		0.628376		0.599343		0.573912		0.551397		0.531284		0.513175		0.49676		0.481791		0.468068		0.455429		0.443738		0.432883		0.422769		0.413317		0.404457		0.39613		0.388285		0.380877		0.373869		0.367224
1996	3.02484	5	0.508837		0.806349		0.748525		0.701359		0.661945		0.628376		0.599343		0.573912		0.551397		0.531284		0.513175		0.49676		0.481791		0.468068		0.455429		0.443738		0.432883		0.422769		0.413317		0.404457		0.39613		0.388285		0.380877		0.373869
1997	3.1225	4	0.564803		0.879528		0.806349		0.748525		0.701359		0.661945		0.628376		0.599343		0.573912		0.551397		0.531284		0.513175		0.49676		0.481791		0.468068		0.455429		0.443738		0.432883		0.422769		0.413317		0.404457		0.39613		0.388285		0.380877
1998	3.22676	3	0.643653		0.976265		0.879528		0.806349		0.748525		0.701359		0.661945		0.628376		0.599343		0.573912		0.551397		0.531284		0.513175		0.49676		0.481791		0.468068		0.455429		0.443738		0.432883		0.422769		0.413317		0.404457		0.39613		0.388285
1999	3.358	2	0.766723		1.11256		0.976265		0.879528		0.806349		0.748525		0.701359		0.661945		0.628376		0.599343		0.573912		0.551397		0.531284		0.513175		0.49676		0.481791		0.468068		0.455429		0.443738		0.432883		0.422769		0.413317		0.404457		0.39613
2000	3.37466	1	1		1.32529		1.11256		0.976265		0.879528		0.806349		0.748525		0.701359		0.661945		0.628376		0.599343		0.573912		0.551397		0.531284		0.513175		0.49676		0.481791		0.468068		0.455429		0.443738		0.432883		0.422769		0.413317		0.404457
2001	3.44681				1.72851		1.32529		1.11256		0.976265		0.879528		0.806349		0.748525		0.701359		0.661945		0.628376		0.599343		0.573912		0.551397		0.531284		0.513175		0.49676		0.481791		0.468068		0.455429		0.443738		0.432883		0.422769		0.413317
2002	3.53331				1.72851		1.74734		1.77487		1.82343		1.88016		1.90527		1.96352		2.0149		2.05704		2.09048		2.11777		2.12499		2.13465		2.1456		2.19148		2.21719		2.27629		2.34696		2.40956		2.43834		2.46389		2.51383		2.53867
2003	3.61348
2004	3.67602
2005	3.80007
2006	3.87084
2007	4.07928
2008	4.20311
2009	4.2821
2010	4.38813
2011	4.48835
2012	4.64998
2013	4.75314
2014	4.85609
2015	4.95201
2016	5.08343
2017	5.13366
2018	5.26581
					Results
		Sum of N2O emissions (Gt N2O yr-1 for arid and semi-arid SSA) considering all bomas created in the past 40 years and the decline in emissions with time (Fig.2)			1961	1962	1963	1964	1965	1966	1967	1968	1969	1970	1971	1972	1973	1974	1975	1976	1977	1978	1979	1980	1981	1982	1983	1984	1985	1986	1987	1988	1989	1990	1991	1992	1993	1994	1995	1996	1997	1998	1999	2000	2001	2002	2003	2004	2005
		Gt N2O yr-1			23.6722	23.6911	23.7374	23.828	23.9665	24.1139	24.2972	24.5128	24.7449	24.9826	25.2203	25.4396	25.645	25.8436	26.0727	26.3134	26.5918	26.9206	27.2843	27.6421	27.9887	28.3546	28.7179	28.9879	29.2568	29.5536	29.8367	30.1516	30.5313	30.9389	31.3611	31.8227	32.2548	32.6997	33.1911	33.709	34.2847	34.9242	35.6444	36.3239	37.0072	37.7287	38.4754	39.2234	40.0293
																																													Mean Period 2000-2005:	38.1313	GT N2O yr-1
																																														6.35522	GT N2O yr-1
[truncated: 70 more columns]

## Sheet: Calculation upper boundary
Years	emission	emission comes from X years before		Ratio of emission which comes from previous years
				1961		1962		1963		1964		1965		1966		1967		1968		1969		1970		1971		1972		1973		1974		1975		1976		1977		1978		1979		1980		1981		1982		1983
1961	2.43078	40	0.180173			1	2.43078	0.766723	1.86374	0.643653	1.56458	0.564803	1.37291	0.508837	1.23687	0.466501	1.13396	0.433048	1.05264	0.40576	0.986315	0.382958	0.930888	0.363537	0.88368	0.346741	0.842851	0.332028	0.807087	0.319002	0.775425	0.307366	0.74714	0.29689	0.721674	0.287393	0.698589	0.278733	0.677538	0.270793	0.65824	0.263481	0.640465	0.256717	0.624024	0.250438	0.608759	0.244587	0.594537
1962	2.45727	39	0.182531		0.437963			1	2.45727	0.766723	1.88405	0.643653	1.58163	0.564803	1.38787	0.508837	1.25035	0.466501	1.14632	0.433048	1.06411	0.40576	0.997063	0.382958	0.941031	0.363537	0.893309	0.346741	0.852035	0.332028	0.815882	0.319002	0.783875	0.307366	0.755282	0.29689	0.729538	0.287393	0.706202	0.278733	0.684921	0.270793	0.665413	0.263481	0.647444	0.256717	0.630824	0.250438	0.615393
1963	2.49598	38	0.184981		0.443694		0.437963			1	2.49598	0.766723	1.91373	0.643653	1.60655	0.564803	1.40974	0.508837	1.27005	0.466501	1.16438	0.433048	1.08088	0.40576	1.01277	0.382958	0.955856	0.363537	0.907383	0.346741	0.865458	0.332028	0.828735	0.319002	0.796224	0.307366	0.76718	0.29689	0.741031	0.287393	0.717327	0.278733	0.695711	0.270793	0.675896	0.263481	0.657644	0.256717	0.640762
1964	2.56427	37	0.18753		0.449649		0.443694		0.437963			1	2.56427	0.766723	1.96609	0.643653	1.6505	0.564803	1.44831	0.508837	1.3048	0.466501	1.19624	0.433048	1.11045	0.40576	1.04048	0.382958	0.982009	0.363537	0.932209	0.346741	0.889137	0.332028	0.85141	0.319002	0.818009	0.307366	0.788171	0.29689	0.761306	0.287393	0.736954	0.278733	0.714746	0.270793	0.694388	0.263481	0.675638
1965	2.64405	36	0.190185		0.455845		0.449649		0.443694		0.437963			1	2.64405	0.766723	2.02725	0.643653	1.70185	0.564803	1.49337	0.508837	1.34539	0.466501	1.23345	0.433048	1.145	0.40576	1.07285	0.382958	1.01256	0.363537	0.961211	0.346741	0.916799	0.332028	0.877898	0.319002	0.843458	0.307366	0.812691	0.29689	0.784991	0.287393	0.759881	0.278733	0.736983	0.270793	0.715991
1966	2.67937	35	0.192952		0.462297		0.455845		0.449649		0.443694		0.437963			1	2.67937	0.766723	2.05433	0.643653	1.72458	0.564803	1.51331	0.508837	1.36336	0.466501	1.24993	0.433048	1.16029	0.40576	1.08718	0.382958	1.02609	0.363537	0.97405	0.346741	0.929045	0.332028	0.889624	0.319002	0.854725	0.307366	0.823547	0.29689	0.795476	0.287393	0.770031	0.278733	0.746827
1967	2.76128	34	0.19584		0.469024		0.462297		0.455845		0.449649		0.443694		0.437963			1	2.76128	0.766723	2.11714	0.643653	1.77731	0.564803	1.55958	0.508837	1.40504	0.466501	1.28814	0.433048	1.19577	0.40576	1.12042	0.382958	1.05745	0.363537	1.00383	0.346741	0.957448	0.332028	0.916821	0.319002	0.880855	0.307366	0.848724	0.29689	0.819795	0.287393	0.793572
1968	2.83354	33	0.198858		0.476045		0.469024		0.462297		0.455845		0.449649		0.443694		0.437963			1	2.83354	0.766723	2.17254	0.643653	1.82382	0.564803	1.60039	0.508837	1.44181	0.466501	1.32185	0.433048	1.22706	0.40576	1.14974	0.382958	1.08513	0.363537	1.0301	0.346741	0.982504	0.332028	0.940815	0.319002	0.903907	0.307366	0.870935	0.29689	0.841249
1969	2.8928	32	0.202017		0.483382		0.476045		0.469024		0.462297		0.455845		0.449649		0.443694		0.437963			1	2.8928	0.766723	2.21798	0.643653	1.86196	0.564803	1.63386	0.508837	1.47196	0.466501	1.34949	0.433048	1.25272	0.40576	1.17378	0.382958	1.10782	0.363537	1.05164	0.346741	1.00305	0.332028	0.960489	0.319002	0.922809	0.307366	0.889148
1970	2.93983	31	0.205327		0.49106		0.483382		0.476045		0.469024		0.462297		0.455845		0.449649		0.443694		0.437963			1	2.93983	0.766723	2.25404	0.643653	1.89223	0.564803	1.66042	0.508837	1.49589	0.466501	1.37143	0.433048	1.27309	0.40576	1.19287	0.382958	1.12583	0.363537	1.06874	0.346741	1.01936	0.332028	0.976105	0.319002	0.937813
1971	2.9782	30	0.208801		0.499105		0.49106		0.483382		0.476045		0.469024		0.462297		0.455845		0.449649		0.443694		0.437963			1	2.9782	0.766723	2.28345	0.643653	1.91693	0.564803	1.68209	0.508837	1.51542	0.466501	1.38933	0.433048	1.2897	0.40576	1.20843	0.382958	1.14052	0.363537	1.08269	0.346741	1.03266	0.332028	0.988843
1972	2.98835	29	0.212452		0.507549		0.499105		0.49106		0.483382		0.476045		0.469024		0.462297		0.455845		0.449649		0.443694		0.437963			1	2.98835	0.766723	2.29124	0.643653	1.92346	0.564803	1.68783	0.508837	1.52058	0.466501	1.39407	0.433048	1.2941	0.40576	1.21255	0.382958	1.14441	0.363537	1.08638	0.346741	1.03618
1973	3.00193	28	0.216296		0.516424		0.507549		0.499105		0.49106		0.483382		0.476045		0.469024		0.462297		0.455845		0.449649		0.443694		0.437963			1	3.00193	0.766723	2.30165	0.643653	1.93221	0.564803	1.6955	0.508837	1.5275	0.466501	1.40041	0.433048	1.29998	0.40576	1.21807	0.382958	1.14961	0.363537	1.09132
1974	3.01734	27	0.220351		0.525768		0.516424		0.507549		0.499105		0.49106		0.483382		0.476045		0.469024		0.462297		0.455845		0.449649		0.443694		0.437963			1	3.01734	0.766723	2.31346	0.643653	1.94212	0.564803	1.7042	0.508837	1.53533	0.466501	1.40759	0.433048	1.30665	0.40576	1.22432	0.382958	1.15551
1975	3.08186	26	0.224636		0.535625		0.525768		0.516424		0.507549		0.499105		0.49106		0.483382		0.476045		0.469024		0.462297		0.455845		0.449649		0.443694		0.437963			1	3.08186	0.766723	2.36293	0.643653	1.98365	0.564803	1.74064	0.508837	1.56816	0.466501	1.43769	0.433048	1.33459	0.40576	1.2505
1976	3.11801	25	0.229175		0.546042		0.535625		0.525768		0.516424		0.507549		0.499105		0.49106		0.483382		0.476045		0.469024		0.462297		0.455845		0.449649		0.443694		0.437963			1	3.11801	0.766723	2.39065	0.643653	2.00692	0.564803	1.76106	0.508837	1.58656	0.466501	1.45455	0.433048	1.35025
1977	3.20113	24	0.233992		0.557074		0.546042		0.535625		0.525768		0.516424		0.507549		0.499105		0.49106		0.483382		0.476045		0.469024		0.462297		0.455845		0.449649		0.443694		0.437963			1	3.20113	0.766723	2.45438	0.643653	2.06042	0.564803	1.80801	0.508837	1.62885	0.466501	1.49333
1978	3.30052	23	0.239118		0.568784		0.557074		0.546042		0.535625		0.525768		0.516424		0.507549		0.499105		0.49106		0.483382		0.476045		0.469024		0.462297		0.455845		0.449649		0.443694		0.437963			1	3.30052	0.766723	2.53058	0.643653	2.12439	0.564803	1.86414	0.508837	1.67943
1979	3.38855	22	0.244587		0.581244		0.568784		0.557074		0.546042		0.535625		0.525768		0.516424		0.507549		0.499105		0.49106		0.483382		0.476045		0.469024		0.462297		0.455845		0.449649		0.443694		0.437963			1	3.38855	0.766723	2.59808	0.643653	2.18105	0.564803	1.91386
1980	3.42902	21	0.250438		0.594537		0.581244		0.568784		0.557074		0.546042		0.535625		0.525768		0.516424		0.507549		0.499105		0.49106		0.483382		0.476045		0.469024		0.462297		0.455845		0.449649		0.443694		0.437963			1	3.42902	0.766723	2.62911	0.643653	2.2071
1981	3.46495	20	0.256717		0.608759		0.594537		0.581244		0.568784		0.557074		0.546042		0.535625		0.525768		0.516424		0.507549		0.499105		0.49106		0.483382		0.476045		0.469024		0.462297		0.455845		0.449649		0.443694		0.437963			1	3.46495	0.766723	2.65666
1982	3.53518	19	0.263481		0.624024		0.608759		0.594537		0.581244		0.568784		0.557074		0.546042		0.535625		0.525768		0.516424		0.507549		0.499105		0.49106		0.483382		0.476045		0.469024		0.462297		0.455845		0.449649		0.443694		0.437963			1	3.53518
1983	3.57011	18	0.270793		0.640465		0.624024		0.608759		0.594537		0.581244		0.568784		0.557074		0.546042		0.535625		0.525768		0.516424		0.507549		0.499105		0.49106		0.483382		0.476045		0.469024		0.462297		0.455845		0.449649		0.443694		0.437963
1984	3.48269	17	0.278733		0.65824		0.640465		0.624024		0.608759		0.594537		0.581244		0.568784		0.557074		0.546042		0.535625		0.525768		0.516424		0.507549		0.499105		0.49106		0.483382		0.476045		0.469024		0.462297		0.455845		0.449649		0.443694		0.437963
1985	3.51929	16	0.287393		0.677538		0.65824		0.640465		0.624024		0.608759		0.594537		0.581244		0.568784		0.557074		0.546042		0.535625		0.525768		0.516424		0.507549		0.499105		0.49106		0.483382		0.476045		0.469024		0.462297		0.455845		0.449649		0.443694
1986	3.56561	15	0.29689		0.698589		0.677538		0.65824		0.640465		0.624024		0.608759		0.594537		0.581244		0.568784		0.557074		0.546042		0.535625		0.525768		0.516424		0.507549		0.499105		0.49106		0.483382		0.476045		0.469024		0.462297		0.455845		0.449649
1987	3.56575	14	0.307366		0.721674		0.698589		0.677538		0.65824		0.640465		0.624024		0.608759		0.594537		0.581244		0.568784		0.557074		0.546042		0.535625		0.525768		0.516424		0.507549		0.499105		0.49106		0.483382		0.476045		0.469024		0.462297		0.455845
1988	3.63674	13	0.319002		0.74714		0.721674		0.698589		0.677538		0.65824		0.640465		0.624024		0.608759		0.594537		0.581244		0.568784		0.557074		0.546042		0.535625		0.525768		0.516424		0.507549		0.499105		0.49106		0.483382		0.476045		0.469024		0.462297
1989	3.74673	12	0.332028		0.775425		0.74714		0.721674		0.698589		0.677538		0.65824		0.640465		0.624024		0.608759		0.594537		0.581244		0.568784		0.557074		0.546042		0.535625		0.525768		0.516424		0.507549		0.499105		0.49106		0.483382		0.476045		0.469024
1990	3.81755	11	0.346741		0.807087		0.775425		0.74714		0.721674		0.698589		0.677538		0.65824		0.640465		0.624024		0.608759		0.594537		0.581244		0.568784		0.557074		0.546042		0.535625		0.525768		0.516424		0.507549		0.499105		0.49106		0.483382		0.476045
1991	3.88539	10	0.363537		0.842851		0.807087		0.775425		0.74714		0.721674		0.698589		0.677538		0.65824		0.640465		0.624024		0.608759		0.594537		0.581244		0.568784		0.557074		0.546042		0.535625		0.525768		0.516424		0.507549		0.499105		0.49106		0.483382
1992	3.98762	9	0.382958		0.88368		0.842851		0.807087		0.775425		0.74714		0.721674		0.698589		0.677538		0.65824		0.640465		0.624024		0.608759		0.594537		0.581244		0.568784		0.557074		0.546042		0.535625		0.525768		0.516424		0.507549		0.499105		0.49106
1993	3.99318	8	0.40576		0.930888		0.88368		0.842851		0.807087		0.775425		0.74714		0.721674		0.698589		0.677538		0.65824		0.640465		0.624024		0.608759		0.594537		0.581244		0.568784		0.557074		0.546042		0.535625		0.525768		0.516424		0.507549		0.499105
1994	4.06705	7	0.433048		0.986315		0.930888		0.88368		0.842851		0.807087		0.775425		0.74714		0.721674		0.698589		0.677538		0.65824		0.640465		0.624024		0.608759		0.594537		0.581244		0.568784		0.557074		0.546042		0.535625		0.525768		0.516424		0.507549
1995	4.17072	6	0.466501		1.05264		0.986315		0.930888		0.88368		0.842851		0.807087		0.775425		0.74714		0.721674		0.698589		0.677538		0.65824		0.640465		0.624024		0.608759		0.594537		0.581244		0.568784		0.557074		0.546042		0.535625		0.525768		0.516424
1996	4.2538	5	0.508837		1.13396		1.05264		0.986315		0.930888		0.88368		0.842851		0.807087		0.775425		0.74714		0.721674		0.698589		0.677538		0.65824		0.640465		0.624024		0.608759		0.594537		0.581244		0.568784		0.557074		0.546042		0.535625		0.525768
1997	4.39114	4	0.564803		1.23687		1.13396		1.05264		0.986315		0.930888		0.88368		0.842851		0.807087		0.775425		0.74714		0.721674		0.698589		0.677538		0.65824		0.640465		0.624024		0.608759		0.594537		0.581244		0.568784		0.557074		0.546042		0.535625
1998	4.53776	3	0.643653		1.37291		1.23687		1.13396		1.05264		0.986315		0.930888		0.88368		0.842851		0.807087		0.775425		0.74714		0.721674		0.698589		0.677538		0.65824		0.640465		0.624024		0.608759		0.594537		0.581244		0.568784		0.557074		0.546042
1999	4.72233	2	0.766723		1.56458		1.37291		1.23687		1.13396		1.05264		0.986315		0.930888		0.88368		0.842851		0.807087		0.775425		0.74714		0.721674		0.698589		0.677538		0.65824		0.640465		0.624024		0.608759		0.594537		0.581244		0.568784		0.557074
2000	4.74575	1	1		1.86374		1.56458		1.37291		1.23687		1.13396		1.05264		0.986315		0.930888		0.88368		0.842851		0.807087		0.775425		0.74714		0.721674		0.698589		0.677538		0.65824		0.640465		0.624024		0.608759		0.594537		0.581244		0.568784
2001	4.84723				2.43078		1.86374		1.56458		1.37291		1.23687		1.13396		1.05264		0.986315		0.930888		0.88368		0.842851		0.807087		0.775425		0.74714		0.721674		0.698589		0.677538		0.65824		0.640465		0.624024		0.608759		0.594537		0.581244
2002	4.96886				2.43078		2.45727		2.49598		2.56427		2.64405		2.67937		2.76128		2.83354		2.8928		2.93983		2.9782		2.98835		3.00193		3.01734		3.08186		3.11801		3.20113		3.30052		3.38855		3.42902		3.46495		3.53518		3.57011
2003	5.08161
2004	5.16955
2005	5.34401
2006	5.44353
2007	5.73666
2008	5.9108
2009	6.02189
2010	6.171
2011	6.31192
2012	6.53923
2013	6.6843
2014	6.82907
2015	6.96397
2016	7.14878
2017	7.21942
2018	7.40527
					Results
					1961	1962	1963	1964	1965	1966	1967	1968	1969	1970	1971	1972	1973	1974	1975	1976	1977	1978	1979	1980	1981	1982	1983	1984	1985	1986	1987	1988	1989	1990	1991	1992	1993	1994	1995	1996	1997	1998	1999	2000	2001	2002	2003	2004	2005
					33.2901	33.3165	33.3817	33.5091	33.7039	33.9112	34.1689	34.4721	34.7985	35.1328	35.467	35.7754	36.0644	36.3437	36.6658	37.0043	37.3958	37.8583	38.3696	38.8729	39.3603	39.8748	40.3858	40.7655	41.1436	41.5609	41.959	42.4019	42.936	43.5091	44.1028	44.752	45.3596	45.9853	46.6764	47.4047	48.2143	49.1135	50.1265	51.082	52.0429	53.0576	54.1076	55.1595	56.2929
																																													Mean Period 2000-2005:	53.6237
[truncated: 70 more columns]

## Sheet: Measurement data summary
Date	Site	Longitude	Latitude	Height (m asl)	Treatment	Id	Species	Boma Age	Organic layer depth (m)	Plants (Yes or No)	Age Class	Plant biomass (g)	Soil Temperature (°C)	Air Temperature (°C)	Gravimetric Soil Moisture (%)	Soil organic N (%)	Soil organic C (%)	CN ratio	CH4 flux (µg C m-2 h-1)	CH4 flux SEM (µg C m-2 h-1)	N2O flux (µg N m-2 h-1)	N2O flux SEM (µg N m-2 h-1)
2019-10-25	Amboselli	37°25'42"	-2°45'31"	1205	Boma	AmbB1	Cattle	2	>0.3	N	[0,10]	0	26.4	30	63.7987	1.57433	16.6377	10.5681	865.502	125.863	10266.1	2259.8
2019-10-25	Amboselli	37°25'44"	-2°45'33"	1210	Boma	AmbB2	Cattle	10	>0.3	N	[0,10]	0	26.4	30	63.0819	0.584	6.4995	11.1293	52.8612	14.5164	2234.43	98.4747
2019-10-25	Amboselli	37°25'29"	-2°44'58"	1208	Control	AmbC1	NA	NA	NA	Y	NA	2.33333	28.4	30	21.8978	0.111	3.65133	32.8949	-44.3108	0.904435	0.575195	0.996772
2019-10-21	Chiullu	37°35'30"	-2°31'07"	1175	Boma	ChiB1	Cattle	1	<0.3	N	[0,10]	0	24	30	12.253	1.354	39.658	29.2895	23.3848	20.4463	32.0371	2.92908
2019-10-21	Chiullu	37°35'40"	-2°31'06"	1166	Boma	ChiB2	Cattle	1	<0.3	N	[0,10]	0	24	30	22.1631	1.903	28.3067	14.8748	-3.91684	2.26139	219.342	15.1665
2019-10-21	Chiullu	37°35'37"	-2°31'07"	1175	Boma	ChiB3	Cattle	1	<0.3	N	[0,10]	0	23	30	38.9662	1.70133	33.565	19.7286	-1.59626	0.921602	20.6369	4.91924
2019-10-21	Chiullu	37°35'38"	-2°30'57"	1167	Control	ChiC1	NA	NA	NA	N	NA	1.33333	25	30	14.1469	0.118	1.43933	12.1977	1.03723	3.5104	2.43572	0.704346
2018-05-12	Kapiti	37°07'54"	-1°36'06"	NA	Boma	KapB1	Cattle	1	>0.3	N	[0,10]	0	26.4333	30	57.7723	0.632222	8.00911	12.6844	11.2946	2.47567	87.117	15.176
2018-05-12	Kapiti	37°07'54"	-1°36'06"	NA	Boma	KapB2	Cattle	1	>0.3	N	[0,10]	0	28.7333	30	99.7889	1.95678	25.4846	13.07	400.09	65.0233	243.961	64.4402
2018-05-12	Kapiti	37°07'54"	-1°36'06"	NA	Boma	KapB3	Cattle	1	>0.3	N	[0,10]	0	28.9	30	131.626	1.96189	25.6633	13.0795	436.984	146.893	185.47	61.3191
2018-05-12	Kapiti	37°07'54"	-1°36'06"	NA	Boma	KapB4	Cattle	1	>0.3	N	[0,10]	0	28.4	30	158.762	1.84344	24.2397	13.1987	1278.16	230.34	69.644	15.3989
2018-05-12	Kapiti	37°07'54"	-1°36'06"	NA	Control	KapC1	NA	NA	NA	Y	NA	NA	30.3	30	17.2847	0.0907778	1.43089	15.7727	5.63352	3.36993	5.06702	1.08363
2019-10-24	Lumo	38°14'52"	-3°30'39"	970	Boma	LumB1	Cattle	2	>0.3	N	[0,10]	0	24	30	39.7149	1.58867	26.325	16.5705	2408.26	559.904	3132.72	1504.67
2019-10-24	Lumo	38°14'52"	-3°30'39"	967	Control	LumC1	NA	NA	NA	Y	NA	17.6667	23.6667	30	90.0771	0.0523333	0.457333	8.73885	14.204	3.08541	15.8559	1.64983
2019-10-24	Lumo	38°08'31"	-3°29'46"	992	Boma	LumB2	Cattle	20	>0.3	Y	(10,20]	159	23.6667	30	64.5892	0.918333	10.0297	10.9216	-2.67014	1.03582	146.361	18.8949
2019-10-24	Lumo	38°09'15"	-3°30'02"	991	Boma	LumB3	Cattle	9	>0.3	N	[0,10]	0	25	30	54.8228	1.37833	14.4983	10.5187	-4.95127	2.36389	48.7526	7.53034
2019-10-24	Lumo	38°09'16"	-3°29'56"	1001	Boma	LumB4	Cattle	8	>0.3	Y	[0,10]	45	25	30	58.5714	1.40867	14.833	10.5298	0	0	71.847	22.0244
2019-10-24	Lumo	38°09'13"	-3°29'53"	1026	Control	LumC2	NA	NA	NA	Y	NA	19.6667	25	30	91.5238	0.053	0.502	9.4717	-8.2728	2.59042	5.42672	0.448172
2019-05-02	Maji Moto - Mara	35°41'34"	-1°20'58"	1973	Boma	MajB1	Cattle	22	<0.3	Y	(20,40]	16	26.08	26	33.4733	0.758111	7.83922	10.3375	-2.37595	2.49627	119.66	49.0634
2019-05-02	Maji Moto - Mara	35°41'31"	-1°21'10"	1979	Boma	MajB2	Sheep/goats/ cattle	14	>0.3	N	(10,20]	0	28.52	30	29.4367	1.74167	21.0458	12.0593	35334.5	11421.7	36.8888	4.09118
2019-05-02	Maji Moto - Mara	35°41'23"	-1°21'14"	1982	Control	MajC1	NA	NA	NA	Y	NA	20	27.8333	30	9.26645	0.0876667	0.929667	10.6016	-35.3619	16.1968	1.02165	0.837989
2019-05-02	Maji Moto - Mara	35°42'02"	-1°20'36"	1958	Boma	MajB3	Cattle	2	>0.3	N	[0,10]	0	30.4	30	27.5138	2.02111	24.9127	12.3273	126.218	73.1658	76.2705	40.1134
2019-05-02	Maji Moto - Mara	35°42'02"	-1°20'36"	1958	Boma	MajB4	Sheep	2	>0.3	N	[0,10]	0	27.1667	30	77.1332	2.19933	25.0336	11.376	56.3887	11.5416	56.01	18.3938
2019-05-02	Maji Moto - Mara	35°42'12"	-1°20'38"	1966	Boma	MajB5	Cattle	5	>0.3	N	[0,10]	0	27.1667	30	54.9361	1.96244	22.8693	11.6534	29800	8773.25	90.1152	34.1773
2019-05-02	Maji Moto - Mara	35°42'12"	-1°20'38"	1966	Boma	MajB6	Sheep	5	>0.3	N	[0,10]	0	25	25	38.0701	1.46411	16.5744	11.3568	240.414	90.6481	146.865	59.3021
2019-05-02	Maji Moto - Mara	35°42'15"	-1°20'34"	1952	Control	MajC2	NA	NA	NA	Y	NA	2	26.5	25	11.449	0.139444	1.32056	9.46848	-69.7464	20.1355	-0.692631	0.906901
2019-05-15	Mpala	36°53'37"	0°18'19"	1792	Boma	MpaB1	Cattle	8	<0.3	Y	[0,10]	30.6667	26.2667	25	10.0295	0.546	5.64533	10.3061	-0.81	0.467654	27.8461	4.84872
2019-05-15	Mpala	36°52'37"	0°18'22"	1786	Boma	MpaB2	Cattle	5	<0.3	Y	[0,10]	44.3333	27.8667	25	22.5248	1.17667	11.6656	9.90175	-2.62589	2.25824	20.5585	3.61057
2019-05-15	Mpala	36°52'39"	0°18'24"	1785	Control	MpaC1	NA	NA	NA	Y	NA	7	33.3333	25	8.25397	0.0822222	0.918556	11.1177	-3.80703	0.432239	0.817408	0.598272
2019-05-15	Mpala	36°52'42"	0°18'19"	1788	Boma	MpaB3	Cattle	12	<0.3	Y	(10,20]	53.6667	32.5	25	15.1949	0.465222	4.63522	9.95115	-4.57946	1.58755	9.3074	4.37578
2018-05-08	Mpala	36°52'46"	0°17'49"	NA	Boma	MpaB4	Cattle	0.019	<0.3	N	[0,10]	0	25	30	3.12146	0.257333	4.4675	17.2067	0.00015	0.000106066	216.863	39.4317
2018-05-09	Mpala	36°53'32"	0°16' 53"	NA	Boma	MpaB5	Cattle	20	<0.3	Y	(10,20]	264.5	22.46	30	14.4614	0.7808	8.67093	11.1141	3.27154	0.647612	32.071	2.82081
2018-05-09	Mpala	36°53'20"	0°16'48"	NA	Boma	MpaB6	Cattle	10	<0.3	Y	[0,10]	177.6	23.7	30	29.1759	1.17287	12.2139	10.4134	6.3625	0.74347	39.4319	4.04237
2018-05-09	Mpala	36°53'17"	0°16'49"	NA	Control	MpaC3	NA	NA	NA	Y	NA	26	28.7333	30	6.55309	0.228667	2.84089	12.4923	-1.77031	1.02209	9.25283	1.77012
2018-05-09	Mpala	36°52'28"	0°21'25"	NA	Boma	MpaB7	Cattle	5	<0.3	Y	[0,10]	6.5	27.84	30	66.1278	1.60727	21.7311	13.488	-2.19873	5.28599	907.603	129.65
2018-05-09	Mpala	36°52'27"	0°21'24"	NA	Control	MpaC4	NA	NA	NA	Y	NA	NA	27.2667	30	11.2553	0.140556	1.74333	12.4515	-8.07262	1.09402	3.57308	0.342086
2018-05-09	Mpala	36°53'19"	0°22'28"	NA	Boma	MpaB8	Cattle	1	<0.3	N	[0,10]	0	28.26	30	85.7786	1.98547	31.7292	16.8357	345.954	76.384	45.571	18.7436
2018-05-09	Mpala	36°53'19"	0°22'28"	NA	Control	MpaC5	NA	NA	NA	Y	NA	NA	24.3	30	12.3832	0.140556	1.60944	11.4726	13.5075	3.06404	2.05297	0.346004
2018-05-10	Mpala	36°53'37"	0°18'09"	NA	Boma	MpaB9	Cattle	3	<0.3	N	[0,10]	0	22.1	27	106.754	2.89483	31.7191	10.9922	397.47	145.75	151.68	40.1696
2018-05-10	Mpala	36°53'37"	0°18'15"	NA	Control	MpaC6	NA	NA	NA	Y	NA	98.875	26.6714	28.875	7.31304	0.05325	0.592833	11.1146	-7.16976	1.00053	14.7644	1.45906
2018-05-24	Mpala	36°54'02"	0°17'54"	1722	Boma	MpaB10	Cattle	40	<0.3	Y	(20,40]	119.5	24.98	30	37.0858	0.827867	8.3932	10.1226	-0.501705	0.561086	35.8912	4.55472
2018-05-24	Mpala	36°54'04"	0°17'55"	1722	Control	MpaC7	NA	NA	NA	Y	NA	16.3333	23.1	30	8.62133	0.0636667	0.654778	10.2578	3.06834	2.71225	1.91398	0.393939
2018-05-24	Mpala	36°53'40"	0°18'03"	1722	Boma	MpaB11	Cattle	20	<0.3	Y	(10,20]	120.8	21.14	30	27.3779	0.633133	6.49667	10.2618	-13.676	1.05357	48.2378	6.58909
2018-05-24	Mpala	36°54'04"	0°17'55"	1722	Control	MpaC8	NA	NA	NA	Y	NA	12.6667	20.5	30	10.4252	0.106333	1.14344	10.8399	-7.35521	1.2493	8.67881	0.946115
2018-05-25	Mpala	36°53'26"	0°17'22"	1722	Boma	MpaB12	Cattle	30	<0.3	Y	(20,40]	139.4	23.6	30	42.2642	0.763867	7.8506	10.2793	-0.953352	1.20883	107.541	6.05047
2018-05-25	Mpala	36°53'26"	0°17'19"	1722	Control	MpaC9	NA	NA	NA	Y	NA	12.3333	26.5	30	11.3501	0.0755556	0.900889	11.8439	-10.5045	1.28083	5.84129	0.211146
2018-05-25	Mpala	36°53'24"	0°16'78"	1735	Boma	MpaB13	Cattle	10	<0.3	Y	[0,10]	124.6	29.6	30	67.018	1.38027	13.9349	10.0914	0.203682	0.878726	252.416	26.1434
2018-05-25	Mpala	36°53'21"	0°16'44"	1735	Control	MpaC10	NA	NA	NA	Y	NA	17.3333	29.4	30	17.409	0.108111	1.19133	11.044	-4.82039	1.52307	14.2109	2.70006
2018-05-25	Mpala	36°53'19"	0°16'53"	1742	Boma	MpaB14	Cattle	15	<0.3	Y	(10,20]	96.2	35.02	32	28.7971	0.272533	2.858	10.4559	13.5691	3.80566	49.8252	5.33224
2018-05-25	Mpala	36°53'19"	0°16'54"	1737	Control	MpaC11	NA	NA	NA	Y	NA	34	32.9	32	17.2807	0.0905556	1.07444	11.8874	2.5201	0.92866	6.82019	1.75336
2018-05-25	Mpala	36°51'45"	0°23'17"	1682	Boma	MpaB15	Cattle	18	<0.3	Y	(10,20]	92.4	29.34	30	27.4202	0.390933	8.1504	23.21	5.05115	1.47919	25.9664	3.98364
2018-05-25	Mpala	36°51'42"	0°23'15"	1681	Control	MpaC12	NA	NA	NA	Y	NA	43.6667	27.65	27.5	10.3905	0.061	0.734	12.1135	14.5443	9.50928	2.78688	0.0353288
2018-05-25	Mpala	36°51'45"	0°23'17"	1682	Boma	MpaB16	Camel	0	<0.3	N	[0,10]	0	27.35	25	24.1468	0.533133	8.3958	15.6781	937.043	129.318	49.8018	10.2983
2018-05-26	Mpala	36°51'01"	0°26'15"	1682	Boma	MpaB17	Cattle	1	>0.3	N	[0,10]	2.8	29.36	30	87.7152	1.28847	16.6309	12.7774	237.425	52.9644	737.919	77.9649
2018-05-26	Mpala	36°51'02"	0°26'18"	1682	Control	MpaC13	NA	NA	NA	Y	NA	22.3333	32	30	6.34637	0.0375556	0.674	19.9946	2.62172	5.50555	6.81254	2.20858
2018-05-26	Mpala	36°50'56"	0°26'10"	1675	Boma	MpaB18	Cattle	1.5	>0.3	N	[0,10]	0	32.35	30	18.669	0.413167	5.62817	14.111	1.75892	0.960421	309.508	60.307
2018-05-26	Mpala	36°50'56"	0°26'08"	1676	Boma	MpaB19	Cattle	2	>0.3	N	[0,10]	8.2	32.64	30	35.2421	0.388583	28.1967	73.3223	1.16625	0.615976	424.545	132.235
2018-05-26	Mpala	36°53'46"	0°18'56"	1774	Boma	MpaB20	Cattle	6.5	>0.3	N	[0,10]	9.6	28.62	30	99.7152	1.70767	39.2814	50.2056	2455.45	690.272	158.3	32.767
2018-05-26	Mpala	36°53'46"	0°18'59"	1775	Control	MpaC14	NA	NA	NA	Y	NA	23.5	29.1667	30	17.293	0.0978333	1.01233	10.3491	3.68314	8.77374	1.27627	0.736854
2018-05-26	Mpala	36°53'18"	0°19'22"	1781	Boma	MpaB21	Cattle	5	>0.3	N	[0,10]	35.4	25.8	30	96.9074	1.33611	16.9707	12.8043	1029.85	383.889	60.7381	12.9019
2018-05-26	Mpala	36°53'16"	0°19'20"	1784	Control	MpaC15	NA	NA	NA	Y	NA	18.3333	23.0667	30	20.3647	0.0856667	1.213	14.4212	0.0322256	9.12014	7.21095	0.678111
2018-05-27	Mpala	36°53'45"	0°20'29"	1702	Boma	MpaB22	Cattle	4	>0.3	Y	[0,10]	85.6	22.12	25	36.7117	0.779778	8.52144	10.924	-2.30681	0.654491	44.8832	6.6332
2018-05-27	Mpala	36°53'46"	0°20'28"	1698	Boma	MpaB23	Cattle	3	<0.3	Y	[0,10]	47	24.88	25	60.8644	1.087	14.445	13.2792	39.0357	17.7413	120.403	16.8374
2018-05-27	Mpala	36°53'43"	0°20'27"	1691	Boma	MpaB24	Cattle	3	<0.3	Y	[0,10]	141	26.6	29	27.7607	0.251111	2.671	11.2745	-1.44954	0.70334	79.0506	12.8598
2018-06-08	OlKirimatien	36°06'21"	-1°51'28"	654	Boma	SchB1	Sheep/ goats	0.15	>0.3	N	[0,10]	0	37.3	37	25.916	1.72113	21.4885	12.4854	491.293	71.864	555.919	93.0977
2018-06-08	OlKirimatien	36°06'21"	-1°51'28"	654	Boma	SchB2	Sheep/ goats	0.15	>0.3	N	[0,10]	0	43.58	37	46.368	1.80373	23.7227	13.1568	233.64	41.5179	4571.47	155.909
2018-06-08	OlKirimatien	36°06'21"	-1°51'28"	654	Boma	SchB3	Cattle	0.15	>0.3	N	[0,10]	0	39	37	24	1.8902	24.8081	13.1157	215.814	48.2885	3243.83	429.589
2018-06-08	OlKirimatien	36°06'21"	-1°51'28"	654	Control	SchC1	NA	NA	NA	Y	NA	6.66667	39	37	2.89	0.0915556	0.935667	9.84425	-17.8235	6.21532	5.97042	0.64567
